# Supplementary material for: Heightened Levels of Antimicrobial Response Factors in Patients With Rheumatoid Arthritis
Source: Front Immunol. 2020 Mar 20;11:427. doi: 10.3389/fimmu.2020.00427 (PMC7100537; doi:10.3389/fimmu.2020.00427)
Supplement: Supplementary file 2 [file Table_2.XLSX]

## Sheet: #LN00011
Blinded LABID	Group	Age at Visit	Gender	Disease duration in years	Lysozyme (µg/ml)	CXCL16 (ng/ml)	Total IgG (mg/ml)	EndoCAb IgG	Total IgA (mg/ml)	EndoCAb IgA	Total IgM (mg/ml)	EndoCAb IgM	sCD14 (µg/ml)	LBP (µg/ml)
								(GMU/ml)		(AMU/ml)		(MMU/ml)
116701	RA	54	Female	12	2.52384	16.3204	3.62954	8.4	1.6005	21.1	0.32	10.4	1.50554	8.8485
116704	RA	62	Female	7	2.17236	13.8389	2.99807	61.2	1.91465	43.8	0.8252	71.5	1.32629	9.5435
116593	RA	62	Female	22	1.39591	19.7356	3.33347	129.2	1.27815	29	0.83894	43	1.4776	6.0275
116597	RA	55	Female	35	3.63195	19.2609	4.11061	142.2	1.30815	112.1	0.39377	26	2.08429	12.8375
116623	RA	30	Female	8	0.66153	17.8543	4.23227	57	1.23405	94.6	1.14338	57.3	1.02139	13.574
116612	RA	70	Female	33	1.23466	13.6728	2.80812	61.5	1.533	86.4	3.5567	129	1.43293	8.962
116672	RA	71	Male	28	5.74743	19.8406	5.20863	142.8	3.7481	80.6	.	.	2.96168	22.2065
116608	RA	46	Female	1	1.28171	10.3631	4.46107	81	1.9085	31.8	0.98478	72.3	0.97248	9.4235
116655	RA	65	Female	26	2.51398	18.0162	5.50235	135.5	3.23965	56.9	1.05713	43.3	2.11107	12.9435
116635	RA	58	Female	24	1.13284	13.3553	2.93594	75	1.06605	43.7	1.03097	35	0.8912	6.6445
116649	RA	61	Female	9	2.37129	17.5352	2.6411	188.2	2.61975	72.3	0.65025	39.2	1.43587	9.353
116590	RA	59	Male	4	1.46852	16.1246	4.99394	89.6	2.8946	57.7	0.4117	52.6	1.36584	12.3665
116686	RA	55	Female	2	4.22898	23.3241	8.66768	137.1	7.8994	110.8	2.30789	51.8	3.28932	16.9295
116621	RA	52	Female	34	0.98258	13.82	3.10366	55.6	1.86495	64.2	1.65664	69.2	1.89556	8.562
116605	RA	64	Female	32	2.09726	11.4043	4.22881	71.8	6.413	97.4	2.52955	61.9	1.72952	9.845
116640	RA	56	Female	2	1.31136	12.3567	2.67929	56.2	1.8183	75.8	2.68425	111.7	1.17164	3.746
116662	RA	56	Female	3	2.1242	17.3075	5.87682	49.4	3.6456	63.4	1.90872	44.4	1.54426	9.807
116594	RA	57	Female	3	4.04956	24.7216	5.87517	83.2	4.0105	55.9	1.44559	41.7	2.24698	23.797
116703	RA	25	Female	1	1.32825	14.0119	4.13942	78.9	3.08515	53.4	1.07858	116.3	1.00937	8.9185
116699	RA	57	Female	39	1.11827	9.9341	3.14069	102.7	2.84465	59.8	0.4781	54	1.44595	4.164
116627	RA	59	Female	21	1.21181	16.1205	2.72692	54.5	1.79	42.2	0.75756	49.4	2.35982	14.6185
116700	RA	65	Male	2	1.56827	8.4653	2.78796	37.1	1.70285	27.4	1.28953	33.8	1.2552	6.328
116626	RA	.	Female	2	1.07875	11.9958	1.9312	33.2	1.60815	45.6	0.8634	43.4	1.17443	5.1915
116629	RA	68	Female	17	3.67819	21.4943	2.55896	61	2.5155	102.9	1.45662	25.2	1.82095	10.1085
116674	RA	55	Female	31	1.48275	14.1549	4.45312	154.6	3.73485	314.9	1.32327	156.7	1.62104	7.297
116601	RA	55	Female	32	1.98792	20.3769	3.57109	121.3	2.46295	91.6	0.96648	57.7	1.63173	11.8015
116653	RA	52	Female	2	1.70553	15.5435	3.84066	139.6	0.84775	41.5	1.68083	98.4	1.50694	8.957
116667	RA	56	Female	21	2.01317	16.747	2.51748	34.3	3.4136	41.9	0.71551	38.9	1.73143	6.4115
116684	RA	18	Female	0	2.47884	9.7882	4.50366	126.5	1.3193	81.8	1.69597	182.3	1.07354	6.544
116624	RA	46	Male	4	2.83952	13.7995	6.32625	72.1	1.71685	51.4	1.0189	51.9	2.44322	14.589
116645	RA	56	Female	36	1.65256	12.6483	2.98631	180.2	0.8653	35.5	0.57205	32.9	1.52335	9.989
116643	RA	66	Female	25	2.13191	31.5174	7.882	102.1	8.7052	78.1	1.04742	58	2.16917	13.8705
116673	RA	19	Female	3	1.18601	8.7095	3.26172	111.5	1.36	51.6	1.18308	182.6	0.97349	8.6005
116692	RA	53	Female	6	3.04659	22.0073	7.35746	72.9	2.7501	93.7	1.30068	131.6	2.47524	9.7935
116657	RA	49	Female	13	1.46573	12.6945	2.54558	57.6	1.52445	48.7	0.42464	30.4	1.33057	7.054
116633	RA	64	Male	0	2.03584	14.886	3.50466	57.6	1.9858	47.5	0.87881	22	2.20679	16.1895
116709	RA	28	Male	1	1.78376	12.6253	1.7683	71	0.3458	77.3	0.45442	25.1	1.35165	7.752
116687	RA	46	Female	2	3.63318	17.527	5.18123	162.9	4.7219	84	1.26552	148.3	1.97949	8.8445
116616	RA	46	Female	9	1.51152	15.9097	5.7658	37.4	1.4851	32	1.00728	79.7	1.39485	6.6415
116637	RA	27	Female	6	0.91336	9.4508	2.65139	34	2.40125	14.9	0.4806	26.9	1.31845	6.9595
116706	RA	30	Female	8	1.58922	12.6093	2.15863	75.7	1.03665	39.9	0.86577	59.1	1.01091	4.4915
116677	RA	65	Female	24	1.68774	9.3442	3.41037	144.3	1.54705	102.1	1.5777	83	1.48566	4.371
116639	RA	24	Male	2	1.38458	15.1644	3.80093	84.8	2.88505	51.1	0.72873	92.4	1.6949	11.641
116679	RA	53	Male	1	1.42353	34.1883	3.29903	78.2	1.0915	71.1	0.55803	154.9	1.45018	7.088
116669	RA	28	Female	0	2.72114	18.7452	5.5706	226	1.2178	76.1	1.57692	284.6	2.5406	18.7535
116607	RA	30	Female	2	1.05943	10.576	4.08282	118.9	2.75365	73.1	0.79411	71.6	1.1847	7.7705
116602	RA	50	Male	15	1.88221	17.3639	6.01797	98	4.02715	139	0.92962	48.2	1.50307	12.6055
116656	RA	55	Male	1	0.93415	6.6125	1.12672	31.8	0.3167	41.5	0.74813	16.2	0.80477	2.6775
116668	RA	51	Male	11	2.47855	15.1706	3.42115	104.3	1.64575	57.6	1.0617	35.2	1.77205	8.963
116682	RA	23	Female	0	1.9556	10.7739	5.06104	134.1	1.56415	139.7	0.90741	209.3	1.26677	15.109
116688	GenPop	55	Female		1.47636	13.4639	3.88472	121.4	1.77925	89.6	1.72831	82.6	1.13761	7.4545
116650	GenPop	56	Female		1.68232	12.0868	2.63092	93.6	0.9454	22	0.44693	31.2	1.33933	8.4005
116707	GenPop	28	Male		2.58983	6.131	.	.	.	.	.	.	.	.
116661	GenPop	46	Male		0.8173	7.1038	2.65944	76.4	0.87465	42.8	0.43716	16.6	0.83182	4.382
116660	GenPop	27	Female		0.746	5.0837	1.857	16.2	1.4659	24.2	0.2475	10.3	0.60282	2.802
116652	GenPop	54	Female		1.4213	12.381	2.39533	142.3	1.73845	26.9	0.52206	16	1.32739	8.316
116697	GenPop	50	Male		0.86691	6.6803	2.21571	74.2	0.96385	9.2	0.29046	18.6	0.74246	10.221
116620	GenPop	55	Female		3.19043	16.7948	4.55403	110.4	3.34195	96.9	6.55214	250.5	2.22629	11.2395
116611	GenPop	30	Female		1.80513	7.952	3.69513	47.3	1.7833	43.5	0.93558	84	0.81632	9.8
116666	GenPop	30	Female		1.55735	15.6636	4.86563	47	2.0198	49.3	0.95548	75.8	1.57814	9.791
116638	GenPop	52	Female		1.62709	18.3807	2.79661	33.3	0.9431	15.1	0.48208	32.9	1.52368	10.988
116696	GenPop	70	Female		1.0513	7.0459	2.36219	43.9	0.99325	7.1	0.19859	11.7	1.00096	5.2445
116683	GenPop	46	Female		3.10072	19.9717	7.2687	165.1	2.80315	93.8	.	.	1.66086	10.6655
116681	GenPop	65	Female		1.29496	14.8019	5.24083	86.3	1.73995	19.1	0.31714	19.5	1.86413	5.6685
116664	GenPop	52	Female		1.65924	24.6163	3.50308	374.8	0.9916	55.4	0.39718	18.8	1.51536	7.745
116604	GenPop	62	Female		1.23676	11.7786	3.27691	107.2	1.31775	68.4	0.64906	42.6	1.25736	4.4185
116651	GenPop	30	Female		1.07703	12.8525	2.27588	44.6	1.0779	82.6	0.58949	67.9	1.17608	17.1675
116705	GenPop	49	Female		1.04066	5.3402	1.8179	33.3	0.8501	24.4	0.38082	21.4	0.89589	4.7425
116698	GenPop	55	Female		1.96815	18.2847	8.26102	191.5	1.56355	60.3	0.89875	67.7	1.60182	6.919
116615	GenPop	55	Male		1.05986	7.3058	2.31431	32.3	0.66995	7.8	0.35455	26	0.85455	5.094
116646	GenPop	65	Female		1.20674	12.5183	3.61533	108.7	2.1505	71.8	1.17669	73.1	1.52679	7.9255
116618	GenPop	56	Female		0.78144	9.927	2.81995	27.2	0.97895	20.6	.	.	1.03759	5.3855
116691	GenPop	23	Female		1.52229	9.0914	3.30757	65.4	1.74375	70.3	0.86239	152.2	1.29713	7.519
116632	GenPop	24	Male		1.18088	8.4792	1.69568	66.6	0.32695	22.3	0.48063	71.3	1.20192	5.719
116694	GenPop	28	Female		1.31467	8.0281	2.70379	80	1.79185	61.6	0.76303	95.3	1.15486	5.805
116606	GenPop	64	Male		1.34777	11.4268	4.1461	245.5	1.6598	51.6	0.21458	13.6	1.02501	8.085
116680	GenPop	61	Female		1.67082	8.2035	2.11827	51.7	1.28835	72.3	0.20974	19.4	1.18761	7.384
116619	GenPop	71	Male		0.94732	8.2234	3.69061	54.5	2.0905	30.3	0.51481	17.1	1.34328	12.974
116642	GenPop	68	Female		1.88	12.6408	3.10699	98.1	1.0179	23.6	0.91242	28.6	1.54639	13.1225
116708	GenPop	51	Male		0.95327	16.5722	5.18179	131.7	1.05115	48.2	0.3291	44.1	1.72029	13.5755
116613	GenPop	59	Male		1.22917	9.6099	2.79192	58.9	1.6858	74.4	1.86838	52.8	1.05126	6.242
116596	GenPop	65	Male		4.686	17.1471	2.45858	63.9	1.34025	96.5	0.34618	13.9	1.15496	10.149
116600	GenPop	66	Female		3.61128	16.2627	4.86045	153	4.57055	178.9	1.11374	76.9	1.97275	12.322
116676	GenPop	57	Female		2.00348	11.9825	3.32668	103.7	0.64065	34	0.68121	81.6	1.38468	8.862
116625	GenPop	48	Female		1.49014	10.1069	3.788	51.6	1.37695	59.6	0.94199	44.4	1.21614	8.879
116628	GenPop	64	Female		0.89437	14.9175	2.63645	110.1	1.6225	60.7	1.64923	29.2	1.48941	5.546
116675	GenPop	62	Female		1.51662	14.9277	4.16168	115	0.86205	26.3	0.32216	17.5	1.49866	8.0575
116591	GenPop	18	Female		1.84035	12.1233	5.42875	65.4	2.2222	58.7	0.43317	39.7	1.66648	20.891
116690	GenPop	19	Female		1.6144	10.094	4.25807	199.2	1.5759	40.2	0.82954	84.8	1.41418	7.6205
116665	GenPop	23	Female		1.92786	12.467	3.85056	76.3	1.2407	22.9	0.7827	66.6	1.31081	10.8275
116670	GenPop	48	Female		1.91551	14.501	1.9565	115.3	1.65765	75.1	0.33773	78.8	1.55068	16.7815
116634	GenPop	55	Female		1.28826	12.1397	5.26537	101.3	2.68515	34.5	0.69268	39	1.23865	7.329
116609	GenPop	53	Female		0.98688	10.3643	2.46159	60.5	1.31545	37.9	0.28956	19	1.88354	7.974
116644	GenPop	58	Female		2.06273	16.5603	3.88591	111.8	1.67665	26.9	1.17526	44.5	1.71433	8.899
116631	GenPop	46	Female		1.5529	17.587	4.648	131	1.21915	96.9	0.98723	102.3	1.63783	10.6655
116659	GenPop	59	Female		2.50879	18.6736	3.37526	36.6	0.7216	26.6	0.99471	54.7	1.30443	8.9935
116617	GenPop	46	Female		1.53024	8.3888	2.10186	91.2	1.3363	39.8	0.57232	23.1	0.9529	6.536
116648	GenPop	56	Female		1.40356	11.462	3.22812	99.6	2.612	71	1.75427	99.2	1.64592	7.228
116598	GenPop	53	Male		1.56216	11.2715	2.58185	294.8	1.85555	47.6	0.79927	59.2	1.31846	9.916
116693	GenPop	25	Female		1.65474	8.1816	3.91416	53.5	0.7011	11.4	0.69147	41.2	1.28269	8.795
Note: some ARF values were missing due to insufficient sample volume to perform the analysis.
GenPop- General population (Healthy controls)
