# Supplementary material for: Heightened Levels of Antimicrobial Response Factors in Patients With Rheumatoid Arthritis
Source: Front Immunol. 2020 Mar 20;11:427. doi: 10.3389/fimmu.2020.00427 (PMC7100537; doi:10.3389/fimmu.2020.00427)
Supplement: Supplementary file 3 [file Table_3.XLSX]

## Sheet: Sheet1
sCD14 levels (µg/ml) in healthy controls and RA patients
	control	RA	control male	RA male	control female	RA female
Number of values (n)	50	50	11	11	39	39
Median	1.519	1.697	1.181	1.784	1.553	1.688
Mean	1.627	1.998	1.567	2.141	1.644	1.958
Std. Deviation (SD)	0.7497	1.005	1.147	1.309	0.6142	0.9184
Std. Error (SE) of Mean	0.106	0.1421	0.3458	0.3947	0.09834	0.1471
Lower 95% CI of mean	1.414	1.712	0.7968	1.261	1.445	1.66
Upper 95% CI of mean	1.84	2.284	2.338	3.02	1.843	2.255
LBP levels (µg/ml) in healthy controls and RA patients
	control	RA	control male	RA male	control female	RA female
Number of values (n)	49	50	10	11	39	39
Median	8.085	8.963	9.001	11.64	8.058	8.957
Mean	8.797	9.99	8.636	11.13	8.839	9.669
Std. Deviation (SD)	3.473	4.468	3.246	5.396	3.568	4.195
Std. Error of Mean (SE)	0.4961	0.6318	1.027	1.627	0.5713	0.6717
Lower 95% CI of mean	7.8	8.721	6.314	7.503	7.682	8.31
Upper 95% CI of mean	9.795	11.26	10.96	14.75	9.995	11.03
Lysozyme levels (µg/ml) in healthy controls and RA patients
	control	RA	control male	RA male	control female	RA female
Number of values (n)	50	50	11	11	39	39
Median	1.519	1.697	1.181	1.784	1.553	1.688
Mean	1.627	1.998	1.567	2.141	1.644	1.958
Std. Deviation (SD)	0.7497	1.005	1.147	1.309	0.6142	0.9184
Std. Error (SE) of Mean	0.106	0.1421	0.3458	0.3947	0.09834	0.1471
Lower 95% CI of mean	1.414	1.712	0.7968	1.261	1.445	1.66
Upper 95% CI of mean	1.84	2.284	2.338	3.02	1.843	2.255
CXCL16 levels (ng/ml) in healthy controls and RA patients
	control	RA	control male	RA male	control female	RA female
Number of values (n)	50	50	11	11	39	39
Median	12.03	15.03	8.479	15.16	12.38	14.15
Mean	12.15	15.6	9.996	15.84	12.76	15.53
Std. Deviation (SD)	4.265	5.39	3.81	7.148	4.232	4.898
Std. Error (SE) of Mean	0.6032	0.7622	1.149	2.155	0.6777	0.7843
Lower 95% CI of mean	10.94	14.06	7.436	11.04	11.39	13.94
Upper 95% CI of mean	13.36	17.13	12.56	20.64	14.13	17.12
Total IgG levels (mg/ml) in healthy controls and RA patients
	control	RA	control male	RA male	control female	RA female
Number of values (n)	49	50	10	11	39	39
Median	3.308	3.6	2.621	3.505	3.375	3.63
Mean	3.495	4.013	2.974	3.841	3.628	4.061
Std. Deviation (SD)	1.351	1.584	1.052	1.657	1.398	1.582
Std. Error (SE) of Mean	0.1931	0.2241	0.3326	0.4997	0.2239	0.2533
Lower 95% CI of mean	3.107	3.563	2.221	2.728	3.175	3.548
Upper 95% CI of mean	3.883	4.463	3.726	4.955	4.082	4.574
EndoCAb IgG levels (GMU/ml) in healthy controls and RA patients
	control	RA	control male	RA male	control female	RA female
Number of values (n)	49	50	10	11	39	39
Median	86.3	79.95	70.4	78.2	93.6	81
Mean	99.25	92.48	109.9	78.85	96.52	96.33
Std. Deviation (SD)	68.64	46.61	88.9	31.26	63.57	49.76
Std. Error (SE) of Mean	9.805	6.592	28.11	9.425	10.18	7.967
Lower 95% CI of mean	79.53	79.23	46.28	57.85	75.92	80.2
Upper 95% CI of mean	119	105.7	173.5	99.85	117.1	112.5
Total IgA (mg/ml) in healthy controls and RA patients
	control	RA	control male	RA male	control female	RA female
Number of values (n)	49	50	10	11	39	39
Median	1.377	1.842	1.196	1.717	1.466	1.865
Mean	1.528	2.425	1.252	2.033	1.599	2.536
Std. Deviation (SD)	0.7537	1.687	0.5667	1.242	0.785	1.79
Std. Error (SE) of Mean	0.1077	0.2385	0.1792	0.3745	0.1257	0.2867
Lower 95% CI of mean	1.312	1.946	0.8465	1.198	1.345	1.956
Upper 95% CI of mean	1.745	2.905	1.657	2.867	1.854	3.116
EndoCAb IgA levels (AMU/ml) in healthy controls and RA patients
	control	RA	control male	RA male	control female	RA female
Number of values (n)	49	50	10	11	39	39
Median	43.5	58.75	45.2	57.6	43.5	63.4
Mean	49.61	70.13	43.07	63.84	51.29	71.9
Std. Deviation (SD)	32.05	45.33	27.77	29.41	33.17	49.06
Std. Error (SE) of Mean	4.578	6.41	8.782	8.868	5.312	7.856
Lower 95% CI of mean	40.41	57.25	23.2	44.08	40.53	56
Upper 95% CI of mean	58.81	83.01	62.94	83.6	62.04	87.81
Total IgM (mg/ml) in healthy controls and RA patients
	control	RA	control male	RA male	control female	RA female
Number of values (n)	47	49	10	10	37	39
Median	0.6491	1.007	0.3959	0.8135	0.6927	1.047
Mean	0.8321	1.131	0.5635	0.808	0.9047	1.214
Std. Deviation (SD)	0.9515	0.6385	0.486	0.2818	1.036	0.6794
Std. Error (SE) of Mean	0.1388	0.09121	0.1537	0.08913	0.1702	0.1088
Lower 95% CI of mean	0.5527	0.9479	0.2159	0.6063	0.5594	0.994
Upper 95% CI of mean	1.111	1.315	0.9112	1.01	1.25	1.434
EndoCAb IgM levels (MMU/ml) in healthy controls and RA patients
	control	RA	control male	RA male	control female	RA female
Number of values (n)	47	49	10	10	37	39
Median	42.6	54	22.3	41.7	44.4	58
Mean	52.71	74.7	33.32	53.23	57.95	80.21
Std. Deviation (SD)	43.02	56.79	21.57	41.82	46	59.22
Std. Error (SE) of Mean	6.276	8.113	6.821	13.22	7.563	9.483
Lower 95% CI of mean	40.07	58.39	17.89	23.31	42.61	61.01
Upper 95% CI of mean	65.34	91.01	48.75	83.15	73.28	99.4
ratio of EndoCAb IgG:total IgG in healthy controls and RA patients
	control	RA	control male	RA male	control female	RA female
Number of values (n)	49	50	10	11	39	39
Median	25.42	22.47	27.36	22.31	24.41	22.63
Mean	29.72	24.74	37.61	22.51	27.69	25.36
Std. Deviation (SD)	20.98	12.85	29.94	8.589	17.98	13.84
Std. Error (SE) of Mean	2.997	1.817	9.467	2.59	2.879	2.217
Lower 95% CI of mean	23.69	21.08	16.2	16.74	21.86	20.88
Upper 95% CI of mean	35.74	28.39	59.03	28.28	33.52	29.85
ratio of EndoCAb IgA:total IgA in healthy controls and RA patients
	control	RA	control male	RA male	control female	RA female
Number of values (n)	49	50	10	11	39	39
Median	29.78	29.15	37.61	29.94	29	28.36
Mean	33.65	39.87	37.16	56.21	32.76	35.26
Std. Deviation (SD)	17.78	36.42	22.45	64.76	16.61	22.52
Std. Error (SE) of Mean	2.54	5.15	7.1	19.53	2.66	3.607
Lower 95% CI of mean	28.55	29.52	21.09	12.7	27.37	27.96
Upper 95% CI of mean	38.76	50.22	53.22	99.72	38.14	42.56
ratio of EndoCAb IgM:total IgM in healthy controls and RA patients
	control	RA	control male	RA male	control female	RA female
Number of values (n)	47	49	10	10	37	39
Median	63.38	55.97	63.71	51.39	62.12	58.54
Mean	72.87	72.99	69.68	79.62	73.73	71.29
Std. Deviation (SD)	40.88	52.8	41.3	79.77	41.29	44.71
Std. Error (SE) of Mean	5.963	7.542	13.06	25.23	6.788	7.16
Lower 95% CI of mean	60.87	57.83	40.13	22.56	59.96	56.8
Upper 95% CI of mean	84.87	88.16	99.22	136.7	87.5	85.79
